# Supplementary material for: Changes in Invasive Neisseria meningitidis and Haemophilus influenzae Infections in France during the COVID-19 Pandemic
Source: Microorganisms. 2022 Apr 26;10(5):907. doi: 10.3390/microorganisms10050907 (PMC9147110; doi:10.3390/microorganisms10050907)
Supplement: Supplementary file 1 [file microorganisms-10-00907-s001.zip]

Archive with 1 entries (1 files):
- microorganisms-1669855-supplementary.pdf
